# Supplementary material for: The type 2 acyl-CoA:diacylglycerol acyltransferase family of the oleaginous microalga Lobosphaera incisa
Source: BMC Plant Biol. 2018 Nov 26;18:298. doi: 10.1186/s12870-018-1510-3 (PMC6257963; doi:10.1186/s12870-018-1510-3)
Supplement: Supplementary file 8 — Raw transcriptomic data on LiDGATs under diverse nitrogen conditions. (XLSX 9 kb) [file 12870_2018_1510_MOESM8_ESM.xlsx]

## Sheet: Raw transcriptomic data
Transcript count (TPM)
		Culture conditions
Gene	Accesion number	N+	12h N-	72h N-
LiDGAT1	g8280	16.93	15.72	25.05
LiDGAT2.1	g7909	12.61	34.42	44.77
LiDGAT2.2	g14883	159.92	180.74	790.25
LiDGAT2.3	g5920	24.42	55.45	105.49
LiDGAT3	g4454	24.14	20.23	19.51

## Sheet: Normalized transcriptomic data
		Culture conditions
Gene	Accesion number	N+	12h N-	72h N-
LiDGAT1	g8280	0.12969	0	1
LiDGAT2.1	g7909	0	0.67817	1
LiDGAT2.2	g14883	0	0.03303	1
LiDGAT2.3	g5920	0	0.38276	1
LiDGAT3	g4454	1	0.15551	0
