# Supplementary material for: The type 2 acyl-CoA:diacylglycerol acyltransferase family of the oleaginous microalga Lobosphaera incisa
Source: BMC Plant Biol. 2018 Nov 26;18:298. doi: 10.1186/s12870-018-1510-3 (PMC6257963; doi:10.1186/s12870-018-1510-3)
Supplement: Supplementary file 10 — Raw data of content and composition of TAG under nitrogen starvation of L. incisa. (XLSX 15 kb) [file 12870_2018_1510_MOESM10_ESM.xlsx]

## Sheet: TAG content N stavation
TAG content ug/mg DW
BIOL. REPLICATE	I	II	III	MEAN	ST.DEV
N- 0h	10.23	12.87	15.55	12.8833	2.1719
N- 24h	23.4	19.81	20.09	21.1	1.63036
N- 48h	26.13	29.68	24.51	26.7733	2.15911
N- 72h	33.44	34.72	28.45	32.2033	2.70496
N- 96h	32.89	42.04	32.2	35.71	4.48484
N- 120h	37.43	31.16	26.76	31.7833	4.37825

## Sheet: TAG COMOSITION DURING N STARVAT
TAG COMPOSTION [%] DURING N STARVATION
C16:0
BIOL. REPLICATE	I	II	III	MEAN	ST.DEV
N- 0h	9.87	12.29	9.12	10.4267	1.35268
N- 24h	12.46	10.66	14.09	12.4033	1.40086
N- 48h	11.91	13.58	14.82	13.4367	1.19232
N- 72h	13.77	12.53	11.31	12.5367	1.0043
N- 96h	12.65	11.17	13.95	12.59	1.13572
N- 120h	10.55	12.64	14.51	12.5667	1.61749
C18:0
BIOL. REPLICATE	I	II	III	MEAN	ST.DEV
N- 0h	2.06	3.15	3.19	2.8	0.523514
N- 24h	2.78	2.52	3.45	2.91667	0.391777
N- 48h	2.31	3.62	3.88	3.27	0.687071
N- 72h	3.32	3.89	3.91	3.70667	0.273537
N- 96h	3.16	4.37	3.96	3.83	0.502461
N- 120h	2.26	3.72	3.22	3.06667	0.605824
C18:1 (n-9)
BIOL. REPLICATE	I	II	III	MEAN	ST.DEV
N- 0h	21.18	23.68	24.12	22.9933	1.29474
N- 24h	20.13	24.72	25.53	23.46	2.37777
N- 48h	22.33	25.18	25.96	24.49	1.56019
N- 72h	23.47	26.91	26.74	25.7067	1.58308
N- 96h	24.06	25.6	26.19	25.2833	0.897936
N- 120h	22.25	25.09	25.31	24.2167	1.39354
C18:1 (n-7)
BIOL. REPLICATE	I	II	III	MEAN	ST.DEV
N- 0h	1.41	2.01	2.23	1.88333	0.346538
N- 24h	3.53	2.92	3.06	3.17	0.260896
N- 48h	3.69	3.11	3.28	3.36	0.243447
N- 72h	4.21	3.4	3.84	3.81667	0.331092
N- 96h	3.11	3.72	3.45	3.42667	0.249577
N- 120h	3.01	2.58	3.21	2.93333	0.262848
C18:2
BIOL. REPLICATE	I	II	III	MEAN	ST.DEV
N- 0h	12.17	14.57	15.71	14.15	1.4754
N- 24h	15.46	12.02	14.59	14.0233	1.46042
N- 48h	13.23	16.28	13.88	14.4633	1.3117
N- 72h	15.52	16.04	14.51	15.3567	0.635208
N- 96h	13.4	14.83	12.65	13.6267	0.904298
N- 120h	12.31	13.44	12.04	12.5967	0.606429
C18:3n-6
BIOL. REPLICATE	I	II	III	MEAN	ST.DEV
N- 0h	0.89	1.12	1.46	1.15667	0.234141
N- 24h	1.83	1.36	1.62	1.60333	0.192238
N- 48h	1.63	1.31	1.45	1.46333	0.130979
N- 72h	1.22	1.39	1.06	1.22333	0.134743
N- 96h	0.86	1.14	0.66	0.886667	0.196864
N- 120h	0.44	1.01	0.51	0.653333	0.253815
C18:3n-3
BIOL. REPLICATE	I	II	III	MEAN	ST.DEV
N- 0h	4.42	4.01	3.96	4.13	0.206074
N- 24h	3.67	3.26	3.91	3.61333	0.26837
N- 48h	2.42	3.01	2.75	2.72667	0.241431
N- 72h	2.45	2.24	2.27	2.32	0.0927362
N- 96h	2.03	1.74	2.68	2.15	0.393022
N- 120h	2.2	2.51	2.09	2.26667	0.177826
C20:4
BIOL. REPLICATE	I	II	III	MEAN	ST.DEV
N- 0h	30.33	35.91	31.24	32.4933	2.44434
N- 24h	31.29	36.12	33.17	33.5267	1.9879
N- 48h	32.5	39.41	35.73	35.88	2.82299
N- 72h	33.82	39.93	36.09	36.6133	2.5217
N- 96h	32.53	37.14	38.58	36.0833	2.58044
N- 120h	30.22	37.03	35.82	34.3567	2.96648
C20:5
BIOL. REPLICATE	I	II	III	MEAN	ST.DEV
N- 0h	5.78	5.2	3.44	4.80667	0.994965
N- 24h	4.92	5.11	3.83	4.62	0.563974
N- 48h	4.05	3.89	4.57	4.17	0.290287
N- 72h	3.97	2.73	3.56	3.42	0.515817
N- 96h	3.67	2.21	3.2	3.02667	0.608514
N- 120h	2.02	2.05	2.72	2.26333	0.323144
