# Supplementary material for: The type 2 acyl-CoA:diacylglycerol acyltransferase family of the oleaginous microalga Lobosphaera incisa
Source: BMC Plant Biol. 2018 Nov 26;18:298. doi: 10.1186/s12870-018-1510-3 (PMC6257963; doi:10.1186/s12870-018-1510-3)
Supplement: Supplementary file 11 — Raw data from lipid analysis in H1246 expressing single and double constructs encoding LiDGATs. (XLSX 12 kb) [file 12870_2018_1510_MOESM11_ESM.xlsx]

## Sheet: TAG content H1246 
TAG content [μg/mg DW] in H1246 expressing:
	I	II	III	mean	SD
EV	0.45	0.19	0.09	0.243333	0.151731
LiDGAT1	30.54	32.88	20.41	27.9433	5.41185
LiDGAT2.1	5.55	3.53	4.87	4.65	0.839206
LiDGAT2.2	7.09	7.55	9.67	8.10333	1.12361
LiDGAT2.3	3.48	2.56	6.01	4.01667	1.45868
LiDGAT1x2.2	20.22	28.34	29.18	25.9133	4.04037
LiDGAT2.1x2.2	3.09	4.54	6.91	4.84667	1.57451
LiDGAT2.2x2.3	1.57	2.45	8.6	4.20667	3.12726

## Sheet: TAG composition H1246
TAG composition [%] in H1246 expressing LiDGATs
C16:0	I	II	III	mean	SD
EV	39.45	31.32	35.05	35.2733	3.32281
LiDGAT1	18.87	16.76	27.89	21.1733	4.82689
LiDGAT2.1	25.61	30.02	32.11	29.2467	2.70937
LiDGAT2.2	26.33	16.59	22.03	21.65	3.98541
LiDGAT2.3	24.61	21.04	26.66	24.1033	2.32216
LiDGAT1x2.2	22.52	22.89	17.92	21.11	2.26072
LiDGAT2.1x2.2	26.55	28.31	26.82	27.2267	0.773922
LiDGAT2.2x2.3	16.45	27.91	23.3	22.5533	4.70822
C16:1	I	II	III	mean	SD
EV	19.54	17.09	24.23	20.2867	2.96232
LiDGAT1	29.21	27.94	22.36	26.5033	2.9753
LiDGAT2.1	21.14	26.84	20.88	22.9533	2.75034
LiDGAT2.2	30.61	35.93	30.11	32.2167	2.63365
LiDGAT2.3	36.15	31.52	36.77	34.8133	2.34245
LiDGAT1x2.2	25.12	23.43	30.6	26.3833	3.06042
LiDGAT2.1x2.2	25.18	27.59	30.32	27.6967	2.09975
LiDGAT2.2x2.3	29.35	33.63	37.07	33.35	3.15789
C18:0	I	II	III	mean	SD
EV	29.16	19.79	21.38	23.4433	4.09408
LiDGAT1	19.52	14.45	16.6	16.8567	2.07776
LiDGAT2.1	26.64	22.04	16.31	21.6633	4.22561
LiDGAT2.2	15.95	22.32	27.43	21.9	4.69609
LiDGAT2.3	21.55	21.79	23.19	22.1767	0.723203
LiDGAT1x2.2	21.44	16.76	19.26	19.1533	1.91209
LiDGAT2.1x2.2	24.54	19.51	18.91	20.9867	2.5245
LiDGAT2.2x2.3	27.33	25.69	17.67	23.5633	4.22066
C18:1	I	II	III	mean	SD
EV	15.05	24.83	20.22	20.0333	3.99485
LiDGAT1	39.85	32.04	28.58	33.49	4.71382
LiDGAT2.1	24.12	16.61	29.46	23.3967	5.27087
LiDGAT2.2	23.51	28.46	19.68	23.8833	3.59413
LiDGAT2.3	14.96	17.95	15.04	15.9833	1.39103
LiDGAT1x2.2	32.18	26.68	36.18	31.68	3.89444
LiDGAT2.1x2.2	20.45	25.19	22.1	22.58	1.96464
LiDGAT2.2x2.3	16.9	19.91	22.25	19.6867	2.18983
