# Supplementary material for: The type 2 acyl-CoA:diacylglycerol acyltransferase family of the oleaginous microalga Lobosphaera incisa
Source: BMC Plant Biol. 2018 Nov 26;18:298. doi: 10.1186/s12870-018-1510-3 (PMC6257963; doi:10.1186/s12870-018-1510-3)
Supplement: Supplementary file 12 — Raw data from lipid analysis in H1246 expressing single LiDGATs and fed with exogenous FAs. (XLSX 21 kb) [file 12870_2018_1510_MOESM12_ESM.xlsx]

## Sheet: Sheet1
TAG content [%] of TFA
	No fed		Fed with 18:2		Fed with 18:3n-6		Fed with 20:4
	mean	SD	mean	SD	mean	SD	mean	SD
EV	0.23667	0.05312	0.32333	0.18209	0.37665	0.17455	0.42667	0.36971
LiDGAT1	23.5633	3.36398	27.37	3.5454	22.49	2.19113	18.87	2.58847
LiDGAT2.1	4.12	1.15732	2.66	1.53755	5.89	1.7185	8.36	3.13621
LiDGAT2.2	6.09	1.70495	6.92	0.97635	5.15	1.03668	25.89	6.3569
LiDGAT2.3	3.91667	1.81358	6.64	1.63831	6.0333	2.14344	5.06333	2.35437

## Sheet: TAG composition with feeding
TAG compositon [%] feeding experiments
LiDGAT1							LiDGAT1							LiDGAT1							LiDGAT1
	No Fed I	No Fed II	No Fed III	mean	SD			C18:2 I	C18:2 II	C18:2 III	mean	SD			C18:3n-6 I	C18:3n-6 II	C18:3n-6 III	mean	SD			C20:4 I	C20:4 II	C20:4 III	mean	SD
16:00:00	25.61	22.32	23.41	23.78	1.36838		16:00:00	24.08	26.5	25.09	25.2233	0.992449		16:00:00	26.95	32.62	25.96	28.51	2.93418		16:00:00	30.27	36.23	31.05	32.5167	2.64496
16:01:00	32.59	32.84	25.22	30.2167	3.53465		16:01:00	7.45	8.03	8.58	8.02	0.461375		16:01:00	20.67	18.04	26.78	21.83	3.66116		16:01:00	19.45	19.58	14.67	17.9	2.28457
18:00:00	14.23	13.59	18.84	15.5533	2.33867		18:00:00	20.03	28.23	19.01	22.4233	4.127		18:00:00	10.4	7.17	6.62	8.06333	1.66746		18:00:00	24.62	22.95	27.66	25.0767	1.94977
18:01:00	28.9	30.45	31.02	30.1233	0.89578		18:01:00	10.22	6.96	11.18	9.45333	1.80609		18:01:00	5.13	2.88	5.09	4.36667	1.05136		18:01:00	15.62	10.09	14.45	13.3867	2.37953
18:02:00	0	0	0	0	0		18:02:00	38.15	30.29	35.43	34.6233	3.25913		18:02:00	0	0	0	0	0		18:02:00	0	0	0	0	0
18:03:00	0	0	0	0	0		18:03:00	0	0	0	0	0		18:03:00	36.85	39.28	35.54	37.2233	1.5495		18:03:00	0	0	0	0	0
20:04:00	0	0	0	0	0		20:04:00	0	0	0	0	0		20:04:00	0	0	0	0	0		20:04:00	10.04	11.37	12.04	11.15	0.831184
LiDGAT2.1							LiDGAT2.1							LiDGAT2.1							LiDGAT2.1
	No Fed I	No Fed II	No Fed III	mean	SD			C18:2 I	C18:2 II	C18:2 III	mean	SD			C18:3n-6 I	C18:3n-6 II	C18:3n-6 III	mean	SD			C20:4 I	C20:4 II	C20:4 III	mean	SD
16:00:00	28.22	28.48	31.58	29.4267	1.52633		16:00:00	16.34	19.67	12.94	16.3167	2.74756		16:00:00	39.42	43.22	46.51	43.05	2.89698		16:00:00	30.74	37.8	42.1	36.88	4.6831
16:01:00	24.81	24.03	27.82	25.5533	1.6341		16:01:00	4.16	3.88	6.51	4.85	1.17935		16:01:00	9.08	6.55	4.19	6.60667	1.99674		16:01:00	16.52	8.21	9.92	11.55	3.58299
18:00:00	20.85	18.32	16.97	18.7133	1.60824		18:00:00	25.35	27.14	27.2	26.5633	0.858306		18:00:00	27.58	19.95	28.09	25.2067	3.72285		18:00:00	38.12	43.09	36.34	39.1833	2.85641
18:01:00	26.53	28.88	24.2	26.5367	1.91061		18:01:00	9.09	10.29	8.41	9.26333	0.777232		18:01:00	16.63	20.43	15.93	17.6633	1.97709		18:01:00	8.62	6.09	10.45	8.38667	1.78759
18:02:00	0	0	0	0	0		18:02:00	44.91	39.02	44.3	42.7433	2.64455		18:02:00	0	0	0	0	0		18:02:00	0	0	0	0	0
18:03:00	0	0	0	0	0		18:03:00	0	0	0	0	0		18:03:00	6.85	9.28	5.24	7.12333	1.66061		18:03:00	0	0	0	0	0
20:04:00	0	0	0	0	0		20:04:00	0	0	0	0	0		20:04:00	0	0	0	0	0		20:04:00	2.11	5.75	1.19	3.01667	1.96891
LiDGAT2.2							LiDGAT2.2							LiDGAT2.2							LiDGAT2.2
	No Fed I	No Fed II	No Fed III	mean	SD			C18:2 I	C18:2 II	C18:2 III	mean	SD			C18:3n-6 I	C18:3n-6 II	C18:3n-6 III	mean	SD			C20:4 I	C20:4 II	C20:4 III	mean	SD
16:00:00	23.89	25.33	26.45	25.2233	1.04783		16:00:00	12.55	8.83	15.05	12.1433	2.55553		16:00:00	44.67	47.6	40.08	44.1167	3.09486		16:00:00	25.51	19.92	31.33	25.5867	4.65843
16:01:00	33.5	28.45	31.56	31.17	2.08002		16:01:00	3.95	1.91	2.5	2.78667	0.85714		16:01:00	7.12	5.11	9.21	7.14667	1.67392		16:01:00	12.24	12.39	10.3	11.6433	0.951852
18:00:00	20.5	24.85	16.89	20.7467	3.25433		18:00:00	20.4	18.81	20.42	19.8767	0.754291		18:00:00	22.2	18.79	23.6	21.53	2.02002		18:00:00	22.89	30.2	18.4	23.83	4.86297
18:01:00	22.89	22.3	25.16	23.45	1.23291		18:01:00	24.09	26.43	20.17	23.5633	2.58263		18:01:00	12.04	10.45	13.66	12.05	1.3105		18:01:00	17.32	19.51	15.93	17.5867	1.47364
18:02:00	0	0	0	0	0		18:02:00	39.01	44.02	42.3	41.7767	2.07853		18:02:00	0	0	0	0	0		18:02:00	0	0	0	0	0
18:03:00	0	0	0	0	0		18:03:00	0	0	0	0	0		18:03:00	14.21	18.15	13.45	15.27	2.05997		18:03:00	0	0	0	0	0
20:04:00	0	0	0	0	0		20:04:00	0	0	0	0	0		20:04:00	0	0	0	0	0		20:04:00	22.04	18.11	24.56	21.57	2.65409
LiDGAT2.3							LiDGAT2.3							LiDGAT2.3							LiDGAT2.3
	No Fed I	No Fed II	No Fed III	mean	SD			C18:2 I	C18:2 II	C18:2 III	mean	SD			C18:3n-6 I	C18:3n-6 II	C18:3n-6 III	mean	SD			C20:4 I	C20:4 II	C20:4 III	mean	SD
16:00:00	24.14	22.9	23.94	23.66	0.543568		16:00:00	22.14	17.6	26.45	22.0633	3.6134		16:00:00	42.3	36.06	41.9	40.0867	2.85196		16:00:00	38.6	33.14	34.21	35.3167	2.3624
16:01:00	32.77	29.14	34.3	32.07	2.16393		16:01:00	2.05	3.53	4.42	3.33333	0.977491		16:01:00	4.11	2.26	5.58	3.98333	1.35834		16:01:00	3.02	6.88	5.8	5.23333	1.62598
18:00:00	23.18	25.62	25.12	24.64	1.05236		18:00:00	40.61	38.92	34.09	37.8733	2.76276		18:00:00	26.89	28.56	25.61	27.02	1.20784		18:00:00	33.54	29.5	38.19	33.7433	3.55059
18:01:00	20.04	22.98	16.85	19.9567	2.50326		18:01:00	14.7	16.2	12.68	14.5267	1.44225		18:01:00	7.9	11.39	10.02	9.77	1.43571		18:01:00	18.9	21.5	15.6	18.6667	2.41431
18:02:00	0	0	0	0	0		18:02:00	21.44	24.4	22.44	22.76	1.22942		18:02:00	0	0	0	0	0		18:02:00	0	0	0	0	0
18:03:00	0	0	0	0	0		18:03:00	0	0	0	0	0		18:03:00	19.3	22.4	17.45	19.7167	2.04219		18:03:00	0	0	0	0	0
20:04:00	0	0	0	0	0		20:04:00	0	0	0	0	0		20:04:00	0	0	0	0	0		20:04:00	6.1	9.23	12.56	9.29667	2.63771
means						means							means						means
LiDGAT1	NoFED	C18:2	C18:3n-6	C20:4		LiDGAT2.1	NoFED	C18:2	C18:3n-6	C20:4			LiDGAT2.2	NoFED	C18:2	C18:3n-6	C20:4		LiDGAT2.3	NoFED	C18:2	C18:3n-6	C20:4
16:00:00	23.78	25.2233	28.51	32.5167		16:00:00	29.4267	16.3167	43.05	36.88			16:00:00	25.2233	12.1433	44.1167	25.5867		16:00:00	23.66	22.0633	40.0867	35.3167
16:01:00	30.2167	8.02	21.83	17.9		16:01:00	25.5533	4.85	6.60667	11.55			16:01:00	31.17	2.78667	7.14667	11.6433		16:01:00	32.07	3.33333	3.98333	5.23333
18:00:00	15.5533	22.4233	8.06333	25.0767		18:00:00	18.7133	26.5633	25.2067	39.1833			18:00:00	20.7467	19.8767	21.53	23.83		18:00:00	24.64	37.8733	27.02	33.7433
18:01:00	30.1233	9.45333	4.36667	13.3867		18:01:00	26.5367	9.26333	17.6633	8.38667			18:01:00	23.45	23.5633	12.05	17.5867		18:01:00	19.9567	14.5267	9.77	18.6667
18:02:00	0	34.6233	0	0		18:02:00	0	42.7433	0	0			18:02:00	0	41.7767	0	0		18:02:00	0	22.76	0	0
18:03:00	0	0	37.2233	0		18:03:00	0	0	7.12333	0			18:03:00	0	0	15.27	0		18:03:00	0	0	19.7167	0
20:04:00	0	0	0	11.15		20:04:00	0	0	0	3.01667			20:04:00	0	0	0	21.57		20:04:00	0	0	0	9.29667
SD						SD							SD						SD
LiDGAT1	NoFED	C18:2	C18:3n-6	C20:4		LiDGAT2.1	NoFED	C18:2	C18:3n-6	C20:4			LiDGAT2.2	NoFED	C18:2	C18:3n-6	C20:4		LiDGAT2.3	NoFED	C18:2	C18:3n-6	C20:4
16:00:00	1.36838	0.992449	2.93418	2.64496		16:00:00	1.52633	2.74756	2.89698	4.6831			16:00:00	1.04783	2.55553	3.09486	4.65843		16:00:00	0.543568	3.6134	2.85196	2.3624
16:01:00	3.53465	0.461375	3.66116	2.28457		16:01:00	1.6341	1.17935	1.99674	3.58299			16:01:00	2.08002	0.85714	1.67392	0.951852		16:01:00	2.16393	0.977491	1.35834	1.62598
18:00:00	2.33867	4.127	1.66746	1.94977		18:00:00	1.60824	0.858306	3.72285	2.85641			18:00:00	3.25433	0.754291	2.02002	4.86297		18:00:00	1.05236	2.76276	1.20784	3.55059
18:01:00	0.89578	1.80609	1.05136	2.37953		18:01:00	1.91061	0.777232	1.97709	1.78759			18:01:00	1.23291	2.58263	1.3105	1.47364		18:01:00	2.50326	1.44225	1.43571	2.41431
18:02:00	0	3.25913	0	0		18:02:00	0	2.64455	0	0			18:02:00	0	2.07853	0	0		18:02:00	0	1.22942	0	0
18:03:00	0	0	1.5495	0		18:03:00	0	0	1.66061	0			18:03:00	0	0	2.05997	0		18:03:00	0	0	2.04219	0
20:04:00	0	0	0	0.831184		20:04:00	0	0	0	1.96891			20:04:00	0	0	0	2.65409		20:04:00	0	0	0	2.63771
